# Supplementary material for: Documentation of Drug-Related Problems with ICD-11: Application of the New WHO Code-Set to Clinical Routine Data
Source: J Clin Med. 2022 Dec 31;12(1):315. doi: 10.3390/jcm12010315 (PMC9821018; doi:10.3390/jcm12010315)
Supplement: Supplementary file 1 [file jcm-12-00315-s001.zip › Supplementary_Table_S1.xlsx]

## Sheet: ADR
This table shows 50 drug-related problems (adverse drug reactions with and without medication errors) with their ICD-11 codes for harm, cause drug(s) and mode with the corresponding ISO/TR 12300:2014 terminology matching classification.
Case number	Drug-related problem (Adverse drug reaction)	Medication error involved? (0=no; 1=yes)	Harm	ISO/TR 12300:2014 Harm	Postcoordination of cause and mode allowed? (0=no, postcoordincation generally not allowed; 1=yes; 2=postcoordination allowed, but not for the corresponding cause and mode; 3=postcoordination for the cause allowed, but not for the corresponding mode)	Cause	ISO/TR 12300:2014 Cause	Drug	ISO/TR 12300:2014 Drug	Mode	ISO/TR 12300:2014 Mode	Cluster	Comment
1	Heparin-induced thrombocytopenia, Type 2, due to tinzaparin treatment	0	3B64.12 Drug-induced thrombocytopenic purpura	4	1	PL00 Drugs, medicaments or biological substances associated with injury or harm in therapeutic use	2	XM3SS4 Tinzaparin	1	PL13.2 Drug-related injury or harm in the context of correct administration or dosage, as mode of injury or harm	2	3B64.12/PL00&XM3SS4/PL13.2
2	Hyponatraemia due to torasemide and eplerenone treatment	0	5C72 Hypo-osmolality or hyponatraemia	4	0							5C72
3	Anaemia due to palbociclib and fulvestrant treatment	0	3A70.10 Drug-induced aplastic anaemia	3	1	PL00 Drugs, medicaments or biological substances associated with injury or harm in therapeutic use	2	XM4K70 Palbociclib XM2ZV3 Fulvestrant	1 1	PL13.2 Drug-related injury or harm in the context of correct administration or dosage, as mode of injury or harm	2	3A70.10/PL00&XM4K70&XM2ZV3/PL13.2
4	Red blood per rectum due to acetylsalicylic acid and diclofenac treatment	0	ME24.A1 Haemorrhage of anus and rectum	2	2							ME24.A1
5	Hypokalaemia due to magnesium sulfate as a laxative treatment	0	5C77 Hypokalaemia	1	0							5C77
6	QTc interval prolongation due to dronedarone treatment	0	BC9Y Other specified cardiac arrhythmia	4	1	PL00 Drugs, medicaments or biological substances associated with injury or harm in therapeutic use	2	XM8K75 Dronedarone	1	PL13.2 Drug-related injury or harm in the context of correct administration or dosage, as mode of injury or harm	2	BC9Y/PL00&XM8K75/PL13.2
7	Cardiac decompensation due to amlodipine, metoprolol and dronedarone treatment	1	BD1Z Heart failure, unspecified	4	2							BD1Z
8	Liver injury due to methotrexate and metamizole treatment	0	DB95.Z Drug-induced or toxic liver disease, unspecified	2	3	PL00 Drugs, medicaments or biological substances associated with injury or harm in therapeutic use	2	XM7KT0 Methotrexate XM4T98 Dipyrone	1 2			DB95.Z/PL00&XM7KT0&XM4T98
9	Epileptic seizure due to sertraline treatment	1	8A63.Y Seizure due to other acute cause	4	3	PL00 Drugs, medicaments or biological substances associated with injury or harm in therapeutic use	2	XM5TZ9 Sertraline	1			8A63.Y/PL00&XM5TZ9
10	QTc interval prolongation due to amitriptyline treatment	0	BC9Y Other specified cardiac arrhythmia	4	1	PL00 Drugs, medicaments or biological substances associated with injury or harm in therapeutic use	2	XM7BL0 Amitriptyline	1	PL13.2 Drug-related injury or harm in the context of correct administration or dosage, as mode of injury or harm	2	BC9Y/PL00&XM7BL0/PL13.2
11	Delirium due to treatment of with different antipsychotics as drug interaction (quetiapine, melperone, promethazine and risperidone)	1	6C4F.5 Delirium induced by multiple specified psychoactive substances including medications	2	3	PL00 Drugs, medicaments or biological substances associated with injury or harm in therapeutic use	2	XM4G70 Quetiapine XM26W9 Melperone XM0605 Promethazine XM1Z15 Risperidone	1 1 1 1			6C4F.5/PL00&XM4G70&XM26W9&XM0605&XM1Z15
12	Hyperkalaemia due to ramipril and spironolactone treatment	1	5C76 Hyperkalaemia	1	0							5C76
13	Hypokalaemia due to hydrochlorothiazide treatment	0	5C77 Hypokalaemia	1	0							5C77
14	Anaemia due to hydroxycarbamide treatment	0	3A70.10 Drug-induced aplastic anaemia	3	1	PL00 Drugs, medicaments or biological substances associated with injury or harm in therapeutic use	2	XM7SD2 Hydroxycarbamide	1	PL13.2 Drug-related injury or harm in the context of correct administration or dosage, as mode of injury or harm	2	3A70.10/PL00&XM7SD2/PL13.2
15	Osteoporosis due to prednisolone treatment without clinically justifiable indication	1	FB83.13 Drug-induced osteoporosis	2	1	PL00 Drugs, medicaments or biological substances associated with injury or harm in therapeutic use	2	XM6JJ4 Prednisolone	1	PL13.Y Other specified mode of injury or harm associated with exposure to a drug, medicament or biological substance	4	FB83.13/PL00&XM6JJ4/PL13.Y	Mode only codable with PL13.Y (other), because a code for missing indication does not exist
16	Gastrointestinal bleeding due to ticagrelor treatment resulting in a contraindicated combination	0	ME24.9Z Gastrointestinal bleeding, unspecified	1	2							ME24.9Z
17	Dyspnoea due to fentanyl treatment	0	MD11.5 Dyspnoea	1	0							MD11.5
18	Hyponatraemia due to carbamazepine treatment	0	5C72 Hypo-osmolality or hyponatraemia	4	0							5C72
19	Retention of urine due to imipramine and mirtazapine treatment	1	MF50.3 Retention of urine	1	0							MF50.3
20	Vertigo due to clonazepam treatment without indication for clonazepam	1	MB48.0Y Other specified vertigo	1	0							MB48.0Y
21	Bradycardia due to metoprolol and digitoxin treatment (interaction)	1	MC81.1 Bradycardia, unspecified	1	0							MC81.1
22	Fracture due to enzalutamide treatment	0	ND56.2 Fracture of unspecified body region	1	1	PL00 Drugs, medicaments or biological substances associated with injury or harm in therapeutic use	2	XM7BF6 Enzalutamide	1	PL13.2 Drug-related injury or harm in the context of correct administration or dosage, as mode of injury or harm	2	ND56.2/PL00&XM7BF6/PL13.2
23	Vertigo due to oxycodone treatment	0	MB48.0Y Other specified vertigo	1	0							MB48.0Y
24	(recurrent) Hypoglycaemia due to insulin detemir treatment (overdose)	1	5A21.Z Hypoglycaemia in the context of diabetes, unspecified	1	1	PL00 Drugs, medicaments or biological substances associated with injury or harm in therapeutic use	2	XM96W1 Insulin detemir	1	PL13.0 Overdose of substance, as mode of injury or harm	2	5A21.Z/PL00&XM96W1/PL13.0
25	Constipation due to duloxetine and doxepin treatment	1	ME05.0 Constipation	1	0							ME05.0
26	Hypotension due to nifedipine and propranolol treatment	1	BA2Y Other specified hypotension	2	1	PL00 Drugs, medicaments or biological substances associated with injury or harm in therapeutic use	2	XM3N90 Nifedipine XM3HA9 Propranolol	1 1	PL13.9 Drug or substance interactions, as mode of injury or harm	2	BA2Y/PL00&XM3N90&XM3HA9/PL13.9
27	Hypocalcemia due to torasemide treatment	0	5B5K.1Z Calcium deficiency, unspecified	2	0							5B5K.1Z
28	Retention of urine due to oxycodone treatment	0	MF50.3 Retention of urine	1	0							MF50.3
29	Acute kidney failure stage 3 due to torasemide and xipamide treatment	0	GB60.2 Acute kidney failure, stage 3	1	2							GB60.2
30	Gastrointestinal bleeding due to acetylsalicylic acid and sertraline treatment (interaction)	1	ME24.9Z Gastrointestinal bleeding, unspecified	1	2							ME24.9Z
31	QTc interval prolongation due to risperidone and melperone treatment (interaction)	1	BC9Y Other specified cardiac arrhythmia	4	1	PL00 Drugs, medicaments or biological substances associated with injury or harm in therapeutic use	2	XM1Z15 Risperidone XM26W9 Melperone	1 1	PL13.9 Drug or substance interactions, as mode of injury or harm	2	BC9Y/PL00&XM1Z15&XM26W9/PL13.9
32	Hypernatraemia due to ceftriaxone treatment	0	5C71 Hyperosmolality or hypernatraemia	4	0							5C71
33	Hypokalaemia due to prednisolone treatment	0	5C77 Hypokalaemia	1	0							5C77
34	Hypertension due to ibuprofen treatment	0	BA04.Z Secondary hypertension, unspecified	2	1	PL00 Drugs, medicaments or biological substances associated with injury or harm in therapeutic use	2	XM2RR6 Ibuprofen	1	PL13.2 Drug-related injury or harm in the context of correct administration or dosage, as mode of injury or harm	2	BA04.Z/PL00&XM2RR6/PL13.2
35	Lorazepam treatment in spite of lorazepam dependence (contraindication)	1	6C44.20 Sedative, hypnotic or anxiolytic dependence, current use	2	3	PL00 Drugs, medicaments or biological substances associated with injury or harm in therapeutic use	2	XM85H7 Lorazepam	1			6C44.20/PL00&XM85H7
36	Metoprolol treatment in spite of peripheral arterial disease (contraindication)	1	BD4Z Chronic arterial occlusive disease, unspecified	2	2							BD4Z
37	Orthostatic hypotension due to contraindicated tamsulosin treatment	1	BA21 Orthostatic hypotension	1	0							BA21
38	Vertigo due to levetiracetam and lacosamide treatment (potential interaction)	1	MB48.0Y Other specified vertigo	2	0							MB48.0Y
39	Thrombocytopenia due to ibrutinib treatment	0	3B64.12 Drug-induced thrombocytopenic purpura	3	1	PL00 Drugs, medicaments or biological substances associated with injury or harm in therapeutic use	2	XM0C70 Ibrutinib	1	PL13.2 Drug-related injury or harm in the context of correct administration or dosage, as mode of injury or harm	2	3B64.12/PL00&XM0C70/PL13.2
40	Elevation of levels of transaminase due to simvastatin treatment	0	MA10.0 Elevation of levels of transaminase or lactic acid dehydrogenase	4	0							MA10.0
41	Hyperthyreosis factitia due to levothyroxine treatment	0	5A02.4 Thyrotoxicosis factitia	2	0							5A02.4
42	Leukopenia due to baricitinib treatment	0	4B00.0Z Neutropenia, unspecified	3	0							4B00.0Z
43	Haematemesis due to edoxaban treatment	0	ME24.A5 Haematemesis	1	2							ME24.A5
44	Nausea due to fentanyl and gabapentin treatment	1	MD90.0 Nausea	1	0							MD90.0
45	Neuroleptic malignant syndrome due to risperidone, melperone and perazine treatment (drug interaction)	1	8A0Y Other specified movement disorders	4	1	PL00 Drugs, medicaments or biological substances associated with injury or harm in therapeutic use	2	XM1Z15 Risperidone XM26W9 Melperone XM0TU3 Perazine	1 1 1	PL13.9 Drug or substance interactions, as mode of injury or harm	2	8A0Y/PL00&XM1Z15&XM26W9&XM0TU3/PL13.9
46	Ankle oedema due to amlodipine and tapentadol treatment	1	MG29.00 Ankle oedema	1	0							MG29.00
47	Creatine kinase elevation due to atorvastatin treatment	0	MA10.1 Abnormal levels of other specified serum enzymes	4	0							MA10.1
48	Hypotension due to bisoprolol, ramipril, doxazosin and furosemide treatment	1	BA2Y Other specified hypotension	2	1	PL00 Drugs, medicaments or biological substances associated with injury or harm in therapeutic use	2	XM8QC9 Bisoprolol XM2A48 Ramipril XM58X5 Doxazosin XM8UE3 Furosemide	1 1 1 1	PL13.9 Drug or substance interactions, as mode of injury or harm	2	BA2Y/PL00&XM8QC9&XM2A48&XM58X5&XM8UE3/PL13.9
49	Esophageal candidiasis due to budesonide treatment	0	1F23.2 Candidosis of gastrointestinal tract	4	2							1F23.2
50	Hypertensive urgency due to levodopa and trimipramine treatment (interaction)	1	BA04.Y Other specified secondary hypertension BA03 Hypertensive crisis (as manifestation)	2	1	PL00 Drugs, medicaments or biological substances associated with injury or harm in therapeutic use	2	XM2WU7 Levodopa XM9WZ5 Trimipramine	1 1	PL13.9 Drug or substance interactions, as mode of injury or harm	2	BA04.Y/BA03/PL00&XM2WU7&XM9WZ5/PL13.9	postcoordination of BA03 (Hypertensive crisis) specifies the code BA04.Y (Other specified secondary hypertension)
