# Supplementary material for: Documentation of Drug-Related Problems with ICD-11: Application of the New WHO Code-Set to Clinical Routine Data
Source: J Clin Med. 2022 Dec 31;12(1):315. doi: 10.3390/jcm12010315 (PMC9821018; doi:10.3390/jcm12010315)
Supplement: Supplementary file 1 [file jcm-12-00315-s001.zip › Supplementary_Table_S2.xlsx]

## Sheet: ME
This table shows 50 drug-related problems (medication errors) with their ICD-11 codes for mode with the corresponding ISO/TR 12300:2014 terminology matching classification.
Case number	Drug-related problem (Medication error)	Mode	ISO/TR 12300:2014 Mode	Comment
51	Contraindication: Metformin treatment in combination with GFR < 30 ml/min	QA77 Medication or substance that is known to be contraindicated for the patient without injury or harm	2	all QA7*/QA8* codes do not allow postcoordination
52	Contraindication: Zolpidem treatment in combination with obstructive sleep apnoea syndrome	QA77 Medication or substance that is known to be contraindicated for the patient without injury or harm	2
53	Interaction: Simvastatin (> 20mg/d) treatment in combination with amlodipine and dronedarone	QA79 Drug or substance interactions without injury or harm	2
54	Overdose: Memantine treatment in combination with GFR = 20 ml/min	QA70 Overdose of substance without injury or harm	2
55	Interaction: Iron and levothyroxine treatment at the same time	QA79 Drug or substance interactions without injury or harm	2
56	Contraindication: Atorvastatin treatment in combination with active liver disease	QA77 Medication or substance that is known to be contraindicated for the patient without injury or harm	2
57	Overdose: Paracetamol treatment in combination with hepatic impairment	QA70 Overdose of substance without injury or harm	2
58	Contraindication: Diazepam treatment in combination with diazepam dependency	QA77 Medication or substance that is known to be contraindicated for the patient without injury or harm	2
59	Overdose: Metamizole (>4g/d) treatment	QA70 Overdose of substance without injury or harm	2
60	Overdose: Bisacodyl treatment	QA70 Overdose of substance without injury or harm	2
61	Contraindication: Fentanyl sublingual tablets without maintenance opioid therapy	QA77 Medication or substance that is known to be contraindicated for the patient without injury or harm	2
62	Halving of rivoraxaban tablets although not allowed	QA74 Unspecified appropriateness of dosing or administration without injury or harm	4
63	Contraindication: Escitalopram in combination with quetiapine treatment	QA77 Medication or substance that is known to be contraindicated for the patient without injury or harm	2
64	Interaction: Ramipril in combination with candesartan treatment	QA79 Drug or substance interactions without injury or harm	2
65	Duration of course of lorazepam treatment not adequate	QA75 Incorrect duration of administration or course of therapy without injury or harm	2
66	Interaction: Simvastatin treatment in combination with carbamazepine	QA79 Drug or substance interactions without injury or harm	2
67	Interaction: Olanzapine treatment in combination with levodopa	QA79 Drug or substance interactions without injury or harm	2
68	Contraindication: Metamizole treatment in combination with bone marrow suppression	QA77 Medication or substance that is known to be contraindicated for the patient without injury or harm	2
69	Missing indication for hydromorphone treatment	QA7Y Other specified circumstances associated with exposure to a drug, medicament or biological substance influencing the episode of care without injury or harm	4
70	Overdose: Trospium chloride treatment in combination with GFR between 10 and 50 ml/min without dose adjustment	QA70 Overdose of substance without injury or harm	2
71	Contraindication: Moxonidine treatment in combination with heart failure	QA77 Medication or substance that is known to be contraindicated for the patient without injury or harm	2
72	Missing indication for escitalopram treatment	QA7Y Other specified circumstances associated with exposure to a drug, medicament or biological substance influencing the episode of care without injury or harm	4
73	Interaction: Metamizole treatment in combination with acetylsalicylic acid	QA79 Drug or substance interactions without injury or harm	2
74	Overdose: Theophylline treatment without dose adjustment to body weight	QA70 Overdose of substance without injury or harm	2
75	Error of omission: General practitioner's indicated and prescribed medication (levetiracetam and zonisamide ) not started	QA80 Non-administration of necessary drug without injury or harm	2
76	Contraindication: Eplerenone treatment in combination with potassium	QA77 Medication or substance that is known to be contraindicated for the patient without injury or harm	2
77	Administration of methotrexate 10 mg/d subcutaneous in combination with methotrexate 10 mg/d per os	QA73 Incorrect route of administration without injury or harm	2
78	Risedronic acid not given in the morning	QA7A Inappropriate stoppage or discontinuation of drug without injury or harm	2
79	Missing therapeutic drug monitoring of lithium	QA81 Non-provision of necessary procedure without injury or harm	4
80	Wrong equivalent dose of escitalopram after switching from citalopram prescribed	QA70 Overdose of substance without injury or harm	2
81	Wrong dosing interval of gabapentin	QA74 Unspecified appropriateness of dosing or administration without injury or harm	4
82	Contraindication: Amiodarone in combination with iodine allergy	QA76 Medication or substance that is known to be an allergen without injury or harm	2
83	Spironolactone > 25 mg/d in combination with candesartan	QA79 Drug or substance interactions without injury or harm	2
84	Halving of sitagliptin tablets although not allowed	QA74 Unspecified appropriateness of dosing or administration without injury or harm	4
85	Confusion of drug names (bisoprolol and bisacodyl)	QA72 Incorrect substance without injury or harm	2
86	Duration of course of zolpidem treatment not adequate	QA75 Incorrect duration of administration or course of therapy without injury or harm	2
87	Contraindication: Cilostazol treatment in combination with at least two platelet aggregation inhibitors or anticoagulants (acetylsalicylic acid and tinzaparin)	QA77 Medication or substance that is known to be contraindicated for the patient without injury or harm	2
88	Contraindication: Tamsulosin treatment in combination with orthostatic hypotension	QA77 Medication or substance that is known to be contraindicated for the patient without injury or harm	2
89	Macrogol given, although it is not possible in combination with limited fluid intake due to heart failure, because macrogol powder has to be dissolved in sufficient amount of water	QA72 Incorrect substance without injury or harm	2
90	Abiraterone treatment stopped by mistake	QA7A Inappropriate stoppage or discontinuation of drug without injury or harm	2
91	Underdosing: Wrong dosing interval of carbimazole treatment	QA71 Underdosing without injury or harm	2
92	Overdose: Piperacillin/tazobactam 3x 4.5g/d treatment in combination with GFR < 20 ml/min (dose adjustment to 2x 4.5g/d needed)	QA70 Overdose of substance without injury or harm	2
93	Duplicate prescription: Metoprolol treatment in combination with bisoprolol	QA79 Drug or substance interactions without injury or harm	4
94	Overdose: Ibuprofen (3200 mg/d) treatment for a patient with 100 kg body weight (max. 3000 mg/d recommended)	QA70 Overdose of substance without injury or harm	2
95	Overdose: Pregabalin (200 mg/d) treatment in a patient with GFR < 15 ml/min (max. 75 mg/d recommended)	QA70 Overdose of substance without injury or harm	2
96	Interaction: Pantoprazole treatment in combination with Capecitabine	QA79 Drug or substance interactions without injury or harm	2
97	Underdosing: Rivaroxaban (10 mg/d) treatment dose too low in a patient with atrial fibrillation	QA71 Underdosing without injury or harm	2
98	Duplicate prescription: Torasemide treatment in combination with furosemide	QA79 Drug or substance interactions without injury or harm	4
99	Halving of pantoprazole tablets although not allowed	QA74 Unspecified appropriateness of dosing or administration without injury or harm	4
100	Contraindication: Paracetamol treatment in combination with severe hepatocellular insufficiency	QA77 Medication or substance that is known to be contraindicated for the patient without injury or harm	2
